# Supplementary material for: Assessing the effects of drought stress on photosynthetic performance and physiological resistance in camphor seedling leaves
Source: PLoS One. 2025 Jan 8;20(1):e0313316. doi: 10.1371/journal.pone.0313316 (PMC11709312; doi:10.1371/journal.pone.0313316)
Supplement: S1 Data — (XLS) [file pone.0313316.s001.xls]

## Sheet: date
Treatment	growth of diameter (GD)/(mm)	growth of heigh (GH)/(cm)
CK(avg)	1.86333	10
L1(avg)	1.42	6
L2(avg)	-0.276667	2.66667
L3(avg)	-1.40667	1
CK(Bar)	0.04842	0.57735
L1(Bar)	0.01732	0.57735
L2(Bar)	0.24862	0.33333
L3(Bar)	0.19012	0.57735
