# Supplementary material for: Assessing the effects of drought stress on photosynthetic performance and physiological resistance in camphor seedling leaves
Source: PLoS One. 2025 Jan 8;20(1):e0313316. doi: 10.1371/journal.pone.0313316 (PMC11709312; doi:10.1371/journal.pone.0313316)
Supplement: S2 Data — (XLS) [file pone.0313316.s002.xls]

## Sheet: date
Treatment	the ratio of variable fluorescence at the K point to the amplitude FO-FJ (WK)	the J point to the amplitude FO-FP (VJ)	the performance index based on absorbed light energy (PIABS)	the 820 nm light absorption curve (ΔI/I0)
CK(avg)	0.395861	0.541833	2.47233	0.00511165
L1(avg)	0.501222	0.598867	1.302	0.00415705
L2(avg)	0.494067	0.6136	1.127	0.00388722
L3(avg)	0.474336	0.6261	0.953667	0.00326623
CK(Bar)	0.01202	0.00882	0.06227	0.000318
L1(Bar)	0.00667	0.01202	0.05457	0.0001453
L2(Bar)	0.00882	0.01202	0.08718	0.0002028
L3(Bar)	0.01202	0.00667	0.02333	0.0002603
