# Supplementary material for: Assessing the effects of drought stress on photosynthetic performance and physiological resistance in camphor seedling leaves
Source: PLoS One. 2025 Jan 8;20(1):e0313316. doi: 10.1371/journal.pone.0313316 (PMC11709312; doi:10.1371/journal.pone.0313316)
Supplement: S3 Data — (XLS) [file pone.0313316.s003.xls]

## Sheet: date
Treatment	ribulose carboxylase (Rubisco) activity /(nmol/min/g)	superoxide dismutase (SOD) activity/ (U/g)	peroxidase activity (POD) activity /(U/g)	catalase activity (CAT) activity (U/g)
CK(avg)	4718.71	249.624	8819.78	588.573
L1(avg)	4320.98	500.348	14549.9	948.167
L2(avg)	3923.7	454.409	12528.7	837.179
L3(avg)	3115.75	376.115	11792.3	736.262
CK(Bar)	30.2963	6.43007	477.931	7.81169
L1(Bar)	79.5124	29.1603	295.521	3.02081
L2(Bar)	56.9658	11.0366	187.964	15.2571
L3(Bar)	35.1734	22.5456	354.923	9.87157
