# Supplementary material for: Assessing the effects of drought stress on photosynthetic performance and physiological resistance in camphor seedling leaves
Source: PLoS One. 2025 Jan 8;20(1):e0313316. doi: 10.1371/journal.pone.0313316 (PMC11709312; doi:10.1371/journal.pone.0313316)
Supplement: S4 Data — (XLS) [file pone.0313316.s004.xls]

## Sheet: date
Treatment	proline (Pro) content/(µg/g)	malondialdehyde (MDA) content/(nmol/g)
CK(avg)	83.5599	68.6686
L1(avg)	108.82	62.1959
L2(avg)	95.7426	79.6959
L3(avg)	93.4895	114.63
CK(Bar)	1.09216	5.37355
L1(Bar)	0.43879	3.30868
L2(Bar)	2.08843	1.61815
L3(Bar)	0.91696	0.54471
