# Supplementary material for: Assessing the effects of drought stress on photosynthetic performance and physiological resistance in camphor seedling leaves
Source: PLoS One. 2025 Jan 8;20(1):e0313316. doi: 10.1371/journal.pone.0313316 (PMC11709312; doi:10.1371/journal.pone.0313316)
Supplement: S5 Data — (XLS) [file pone.0313316.s005.xls]

## Sheet: date
Treatment	the net photosynthetic rate (Pn)/(μmol·m-2·s-1)	the intercellular CO2 concentration (Ci)/ (μmol·mol-1)	the stomatal limitation value (Ls)	water use efficiency (WUE)
CK(avg)	7.28799	125.806	0.700498	9.11537
L1(avg)	4.52481	63.1389	0.851363	9.33279
L2(avg)	2.1774	169.628	0.601227	5.66342
L3(avg)	0.676693	348.682	0.179128	1.51368
CK(Bar)	0.21674	1.82053	0.00333	0.0786
L1(Bar)	0.16746	14.874	0.03606	0.79468
L2(Bar)	0.23459	9.54242	0.02186	0.13836
L3(Bar)	0.01764	4.5876	0.01528	0.09262
