# Supplementary material for: Assessing the effects of drought stress on photosynthetic performance and physiological resistance in camphor seedling leaves
Source: PLoS One. 2025 Jan 8;20(1):e0313316. doi: 10.1371/journal.pone.0313316 (PMC11709312; doi:10.1371/journal.pone.0313316)
Supplement: S6 Data — (XLS) [file pone.0313316.s006.xls]

## Sheet: date
Treatment	reaction centers per unit area (RC/CSM)	the absorbed light energy (ABS/CSM)	the excitation energy used to restore QA (TRO/CSM)	the light energy transferred to PSI per unit area (REo/CSM)	the heat dissipation per unit area (DIO/CSM)	the absorbed light energy (ABS/RC)	the excitation energy used to reduce QA (TRo/RC)	the light energy transferred to PSI (REo/RC)	per reaction center (DIo/RC)
CK(avg)	30647.6	51460.3	42750	2114.67	8710.33	1.67817	1.39363	0.0693333	0.284533
L1(avg)	23770	51480.3	41572.3	2144.33	9908	2.16763	1.7513	0.092	0.416367
L2(avg)	21403.3	46724.7	37107	1367.67	9617.67	2.1766	1.7292	0.066	0.4474
L3(avg)	22653.5	48639.3	37635.3	943	11004	2.14357	1.65857	0.0413333	0.485033
CK(Bar)	445.461	1798.78	1961.02	167.177	234.117	0.03606	0.04372	0.00577	0.00882
L1(Bar)	1238.47	2315.15	1665.52	447.036	652.246	0.03215	0.02667	0.02404	0.01202
L2(Bar)	1885.35	4825.05	3788.49	186.172	1117.12	0.03844	0.02906	0.01202	0.02082
L3(Bar)	851.694	2866.74	2235.77	112.583	633.535	0.04726	0.03606	0.00577	0.00882
