# Supplementary material for: Assessing the effects of drought stress on photosynthetic performance and physiological resistance in camphor seedling leaves
Source: PLoS One. 2025 Jan 8;20(1):e0313316. doi: 10.1371/journal.pone.0313316 (PMC11709312; doi:10.1371/journal.pone.0313316)
Supplement: S7 Data — (XLS) [file pone.0313316.s007.xls]

## Sheet: date
Treatment	maximum photochemical efficiency (φPo)	the electron transport chain (Ψo)	the electron transport chain beyond QA (φEo)	the quantum ratio of heat dissipation (φDo)
CK(avg)	0.830133	0.458167	0.3802	0.169867
L1(avg)	0.8079	0.401133	0.323967	0.1921
L2(avg)	0.794567	0.3864	0.307133	0.205433
L3(avg)	0.773733	0.3739	0.2893	0.226267
CK(Bar)	0.00921	0.00722	0.00208	0.00921
L1(Bar)	0.00451	0.01361	0.00907	0.00418
L2(Bar)	0.00736	0.0102	0.01015	0.00769
L3(Bar)	0.0012	0.00854	0.00677	0.0012
